# Supplementary material for: The long-term effect of body contouring procedures on the quality of life in morbidly obese patients after bariatric surgery
Source: PLoS One. 2020 Feb 21;15(2):e0229138. doi: 10.1371/journal.pone.0229138 (PMC7034793; doi:10.1371/journal.pone.0229138)
Supplement: S1 File — (XLSX) [file pone.0229138.s001.xlsx]

## Sheet: Column and Bar Charts
	Body Q Figure 1
	PROCEDURE	PREOPERATIVELY	POSTOPRATIVELY
	Abdomen	13	90
	Upper Arms	35	63
	Back	27	76
	Buttocks	24	72
	Thighs	19	50
	Skin Excess	18	66
	Postoperative Scars	0	78
				Body Q Figure 2
				FUNCTION	PREOPERATIVELY	POSTOPERATIVELY
				Psychological Function	62	82
				Social Function	66	86
				Sexual Well-Being	46	78
				Body Image	24	67

## Sheet: Figure 1 data
Body Q Figure 1
PROCEDURE	PREOPERATIVELY	POSTOPRATIVELY
Abdomen	13	90
Upper Arms	35	63
Back	27	76
Buttocks	24	72
Thighs	19	50
Skin Excess	18	66
Postoperative Scars	0	78

## Sheet: Figure 2 data
Body Q Figure 2
FUNCTION	PREOPERATIVELY	POSTOPERATIVELY
Psychological Function	62	82
Social Function	66	86
Sexual Well-Being	46	78
Body Image	24	67
